# Supplementary material for: Relevance of experimental paradigms of anesthesia induced neurotoxicity in the mouse
Source: PLoS One. 2019 Mar 21;14(3):e0213543. doi: 10.1371/journal.pone.0213543 (PMC6428290; doi:10.1371/journal.pone.0213543)
Supplement: S1 File — Contains all data presented in this manuscript. Data is organized by figure number, with each figure provided in an individual tab within the spreadsheet file. (XLSX) [file pone.0213543.s002.xlsx]

## Sheet: Figure 1
	Figure 1 data - in B-C, each column represents an individual mouse. In D-H, each value indicates a unique biological replicate (individual mouse)
	Figure 1B and C																		Figure 1D
		1.5% Isoflurane																	Time Exposed to 1.5% Isoflurane	Glucose (mg/dL)
		Biological replicate (individual animal)																		Biological replicates (individual animal)
	Time (hours)	1	2	3	4	5	6	7	8	9	10	11	12	13	14	15	16		0 (baseline)	201	142	180	145	159	175	182	126	173	128	163	167	134
	0												104	84	100				2 Housr	83	0	45	53	24	37	0
	0.25	90	80	72						48	34	34							4 Hours	0	0	0	0	0
	0.5	82	60	64	48	34	32	38	36	26	36	28
	0.75	38	56	40						24	36	22			25	32	30
	1	32	34	50	34	32	32	36	28	20	28	20							Figure 1E
	1.25	48	34								38	15			22	30	40		Time Exposed to 1.5% Isoflurane	beta-hydroxybutyrate (mM)
	1.5	42	34		30	28	28	30	24		30	14								Biological replicates (individual animal)
	1.75	32	20								28	14							0 (baseline)	2.2	2.1	2	2.4	2	2.2	1.9	1.9	1.9	1.3
	2	34	40		25	24	26	26	14		24	16							2 Housr	1.1	0.7	0.6	0.7	0.5	0.6	0.6
	2.25	28										15							4 Hours	0.9	0.9	1.3	1.3	1
	2.5	24			20	24	24	18	12			12
	2.75	18										13
	3	20			20	16	19	13	11			12
	3.25																		Figure 1F
	3.5				18	14	22	10											Time Exposed to 1.5% Isoflurane	Lactate (mM)
	3.75																			Biological replicates (individual animal)
	4				16	6	20	4											0 (baseline)	2.3	4.3	1.5	4.6	2.3	2.4	1.9
																			2 Housr	7.5	5.8	5.9	5.2	5.9	5.6
																			4 Hours	2.8	2.8	3.3	2.1	3.7
																			Figure 1G
																			Time Exposed to 1.5% Isoflurane	pH
																				Biological replicates (individual animal)
																			0 (baseline)	7.343	7.404	7.414
																			2 Housr	7.259	6.964
																			4 Hours	7.11	7.09	6.89	7.01	6.82	6.95
																			Figure 1H
																			Litter number	Died	Survived
																			1	2	2
																			2	4	5
																			3	0	3
																			4	6	1
																			5	3	4
																			6	3	2
																			Total	18	17

## Sheet: Figure 2
	Figure 2 data - each value indicates a unique biological replicate (individual mouse)
	Figure 2A
	Blood glucose (mg/dL)
	T = 0	2 Hrs Isoflurane	2 Hrs Iso, 1 Hr Recovery	2 Hrs Iso, 2 Hrs Recovery	2 Hrs Iso, 3 Hrs Recovery	2 Hrs Iso, 4 Hrs Recovery
	201	83	113	145	170	117
	142	0	108	105	126	101
	180	45	97	115	91	131
	145	53
	159	24
	175	37
	182	0
	126
	173
	128
	Figure 2B
	Blood beta-hydroxybutyrate (mM)
	T = 0	2 Hrs Isoflurane	2 Hrs Iso, 1 Hr Recovery	2 Hrs Iso, 2 Hrs Recovery	2 Hrs Iso, 3 Hrs Recovery	2 Hrs Iso, 4 Hrs Recovery
	2.2	1.1	3	4.4	4.7	1.1
	2.1	0.7	2.3	3.9	3.3	1.6
	2	0.7	3	4	2.3	2.1
	2.4	0.6
	2	0.6
	2.2	0.5
	1.9	0.6
	1.9
	1.9
	1.3
	Figure 2C
	Liver glycogen (ug/ug protein)
	T = 0	2 Hrs Isoflurane	2 Hrs Iso, 1 Hr Recovery	2 Hrs Iso, 2 Hrs Recovery	2 Hrs Iso, 3 Hrs Recovery	2 Hrs Iso, 4 Hrs Recovery
	0.0354018	0.0068175	0.0155773	0	0.0108851	0.0716376
	0.0460086	0.00859132	0.00130082	0.00790591	0.00543636	0.0595602
	0.0543554	0.0104834	0.0129313	0	0.0554045	0.0266928
	0.0394898

## Sheet: Figure 3
	Figure 3A
	Ratio cleaved caspase-3 to actin; each datapoint represents one lane in the western blot
	Unexposed	4 Hrs Isoflurane
	1.11942	2.32346
	0.800473	2.79495
	0.273236	1.95364
	0.64197	1.75956
	0.763715
	1.3891
	2.01209
	Figure 3B
	Ratio cleaved caspase-3 to actin; each datapoint represents one lane in the western blot
	Exposure time (hours)
	0	1	2	3	4
	0.675425	0.727895	0.97625	1.14245	1.28267
	1.17545	0.8046	1.15728	1.12657	1.5858
	1.15259	1.03914	1.06934	1.00113	1.17245
	0.996536	1.05369	1.19137	0.93404	1.34929
	Figure 3C
	Relative cleaved caspase-3 cell number, normalized to average of unexposed (t=0) animals. Each datapoint represents one biological replicate (individual mouse)
	Exposure time (hours)
	0	1	2	3	4
	1.05	1.05	1.2	1.35	1.95
	1.5	1.2	0.75	1.5	1.65
	1.05		1.35	3	2.25
	0.75		1.5	1.05	3.6
	1.2		1.5	1.65
	0.45
	Figure 3D
	Relative cleaved caspase-3 cell number, normalized to average of unexposed (t=0) animals. Each datapoint represents one biological replicate (individual mouse)
	Exposure time (hours)
	0	1	2	3	4
	0.2	1.4	1.2	0.6	1.8
	1.4	0.6	1.2	0.6	0.6
	2.8			1.4	1.4
	0.6
	0.4
	0.6
	Figure 3E
	Relative cleaved caspase-3 cell number, normalized to average of unexposed (t=0) animals. Each datapoint represents one biological replicate (individual mouse)
	Exposure time (hours)
	0	1	2	3	4
	0	0.514286	3.34286	2.05714	2.31429
	0.257143	0.257143	2.05714	3.6	5.91429
	0.514286	1.8	1.02857	8.48571	1.8
	0.257143	1.02857	2.05714	3.6	3.08571
	0			5.65714
	0.514286
	0.257143
	2.05714
	Figure 3E
	Relative cleaved caspase-3 cell number, normalized to average of unexposed (t=0) animals. Each datapoint represents one biological replicate (individual mouse)
	Exposure time (hours)
	0	1	2	3	4
	0.646154	1.66923	1.4	3.93077	4.79231
	1.4	3.93077	2.15385	4.79231	8.29231
	2.58462	1.93846	9.20769	4.41538	7.10769
	0.861538	1.88462		3.28462	11.0385
	0.0538462
	0.7
	0.753846

## Sheet: Figure 4
Figure 4 - Barnes maze behavior times, recorded in seconds. See methods for details. Each column represents an individual mouse
		Female Baseline Control (n=16)																	Female Vehicle Control (n=17)																		Female 2 Hours Isoflurane (n=12)
Day 1 Trial 1	1	1589	792	43	125	162	263	147	134	99	197	314	134	270	59	235	80		125	123	242	161	405	242	161	260	159	97	110	2599	279	90	99	120	87		181	131	129	107	162	148	303	132	46	285	200	206
Day 1 Trial 2	2	105	164	53	50	30	114	77	29	33	36	41	32	40	80	44	20		59	46	75	45	725	75	45	30	83	151	40	54	97	22	71	70	82		50	18	49	39	33	77	196	46	147	88	83	45
Day 1 Trial 3	3	120	300	55	83	31	17	87	18	37	85	29	38	155	50	90	25		83	104	24	43	73	24	43	36	45	79	34	72		30	49	84	89		45	36	108	98	88	82	27	34	51	66	85	97
Day 2 Trial 1	5	77	70	115	131	50	42	55	30	17	23	118	34	74	28	35	34		40	10	280	40	14	160	40	17	43	17	46	28	16	30	33	34	20		47	76	49	24	27		75	24	41	45	68	12
Day 2 Trial 2	6	87	69	102	42	36	106	19	14	62	45	72	34	60	53	34	39		55	11	13	62	29	13	62	40	72	30	31	18	37	131	18	54	28		7	10	19	62	29		28	20	21	21		51
Day 3 Trial 1	8	15	42	34	21	22				19	16	68	12	57	259	106	99		76		41	44	19	41	44	53	18	17	33	89	18	21	16	27	44		57	22	24	17	25	288		23			54	23
Day 3 Trial 2	9	9	19	50	34	58				40	10	17	14	34	110	60	23		32		21	37	35	21	37	17	12	58	82	18	42	29	16	21	31		21	15	38	13	15	93		22			18	13
W2 Trial 1	11	28	16	47	13	26								32	61	47	36		24	14	30	28	21	30	28	13	23	16	29	38	19	11	55	12	50		13	22	21	23	14	56			23	29	33	25
W2 Trial 2	12	135	66	28	9	21								44	55	36	18		24	34	41	55	40	41	55	20	21	36	26	9	34	17	9	23	43		10	19	18	11	24	138			9	22	9	18
W3 Trial	14	28	14	16	26	24								50	20	57	80		15		20	37	30	20	37	31	8	14	29	13	52	16	23	25	30		40	20	19	8	19	15			32	35	76
W6 Trial	16	93	93	92	29	49								33	11	15	21		19		37	42	42	37	42					40	13	15	27		29		34	23	22	10	24				36	20	40

## Sheet: Figure 5
	Figure 5A																Figure 5F
	Sevoflurane - P7 neonatal mouse dose response for loss of righting reflex																Isoflurane - P7 neonatal mouse dose response for loss of righting reflex
	Percent Sevoflurane	Fraction of mice that have lost righting reflex															Percent Isoflurane	Fraction of mice that have lost righting reflex
	0	0															0	0
	1	0															1	0.08
	1.5	0															1.1	0
	1.75	0.125															1.2	0.46
	2	0.125															1.3	0.62
	2.25	0.363636															1.4	0.85
	2.75	0.562															1.5	1
	3	0.642857															2	1
	3.25	1
	3.5	1
	3.75	1
	4	1
	Figure 5B
	Time Exposed to 3.5% Sevoflurane	Respiratory Rate (breaths per minute)															Figure 5G
		Biological replicates (individual animal)															Time Exposed to 1% Isoflurane	Respiratory Rate (breaths per minute)
	0	104	84	100														Biological replicates (individual animal)
	2	30	40	33	33	18											0	104	84	100
	4	24	27	21	18												2	88	90	66	75	69
																	4	76	36	63	42
	Figure 5C																Figure 5H
	Time Exposed to 3.5% Sevoflurane	Blood Glucose (mg/dL)															Time Exposed to 1% Isoflurane	Blood Glucose (mg/dL)
		Biological replicates (individual animal)																Biological replicates (individual animal)
	0	201	142	180	145	159	175	182	126	173	128	163	167	134			0	201	142	180	145	159	175	182	126	173	128	163	167	134
	4	36	30	25	30												4	122	103	122	51	85	44	51
	2	55	46	49	67												2	137	138	152	181	145	117	112	102
	Figure 5D																Figure 5I
	Time Exposed to 3.5% Sevoflurane	Blood beta-hydroxybutyrate (mM)															Time Exposed to 1% Isoflurane	Blood beta-hydroxybutyrate (mM)
		Biological replicates (individual animal)																Biological replicates (individual animal)
	0	2.2	2.1	2	2.4	2	2.2	1.9	1.9	1.9	1.3						0	2.2	2.1	2	2.4	2	2.2	1.9	1.9	1.9	1.3
	4	0.8	0.8	0.7	0.6												4	1.9	2.2	2.2	1.6	1.3	3	1.9
	2	0.3	0.6	0.3	0.4												2	1.8	1.4	1.3	1.1	1.2	0.9	0.7	1
	Figure 5E																Figure 5J
	Time Exposed to 3.5% Sevoflurane	Blood lactate (mM)															Time Exposed to 1% Isoflurane	Blood beta-hydroxybutyrate (mM)
		Biological replicates (individual animal)																Biological replicates (individual animal)
	0	2.3	4.3	1.5	4.6	2.3	2.4	1.9									0	2.3	4.3	1.5	4.6	2.3	2.4	1.9
	2	2.9	4.1	2.6	3.4												2	3.6	3.5	2.2
	4	3.3	3.5	3	2.8												4	5.2	5.7	5.9	8.6	9.2	5.9

## Sheet: Figure 6
	Figure 6A
	Glucose at baseline
	Age (days)	Glucose (mg/dL)
	7	201	142	180	145	159	175	182	126	173	128	163	167	134
	23	340	214	259	228	223	339	156	224
	26	233	182	224	265
	Figure 6B
	Beta-hydroxybutyrate at baseline
	Age (days)	Beta-hydroxybutyrate (mM)
	7	2.2	2.1	2	2.4	2	2.2	1.9	1.9	1.9	1.3
	23	0.8	0.7	0.4	0.5	0.9	0.9	0.7	0.8
	26	0.7	1.5	0.6	0.7
	Figure 6C															Figure 6G
	P23 respiratory rate with isoflurane exposure															P26 respiratory rate with isoflurane exposure
	Time exposed to 1.5% isoflurane (hours)	Respiratory rate (breaths per minute)														Time exposed to 1.5% isoflurane (hours)	Respiratory rate (breaths per minute)
	0.5	89	63	78	78											0.5	123	99	114	84
	2	30	42	39	29											2	42	42	60	33
	4	21	21	18	24											4	21	12	30	27
	Figure 6D															Figure 6H
	P23 blood glucose with isoflurane exposure															P26 blood glucose with isoflurane exposure
	Time exposed to 1.5% isoflurane (hours)	Blood glucose (mg/dL)														Time exposed to 1.5% isoflurane (hours)	Blood glucose (mg/dL)
	0	340	214	259	228	223	339	156	224							0	233	182	224	265
	4	53	45	30	41											4	92	93	209	261
	2	280	70	80	59	211										2	223	345	212	385
	Figure 6E															Figure 6I
	P23 blood b-HB with isoflurane exposure															P26 blood b-HB with isoflurane exposure
	Time exposed to 1.5% isoflurane (hours)	blood beta-hydroxybutyrate (mM)														Time exposed to 1.5% isoflurane (hours)	blood beta-hydroxybutyrate (mM)
	0	0.8	0.7	0.4	0.5	0.9	0.9	0.7	0.8							0	0.7	1.5	0.6	0.7
	4	2.3	4.2	1.8	3.7											4	0.8	1.1	1.1	1.2
	2	1.5	2.8	1.8	2.5	1.2										2	0.7	1.2	0.8
	Figure 6F															Figure 6J
	P23 blood lactate with isoflurane exposure															P26 blood lactate with isoflurane exposure
	Time exposed to 1.5% isoflurane (hours)	blood lactate (mM)														Time exposed to 1.5% isoflurane (hours)	blood lactate (mM)
	0	4.7	4.9	2.8	3.2											0	4.9	7.3	3.6	4
	2	12.6	11.7	8.9												2	8	8.2	9.9
	4	5.5	5.9	6.7	6.3											4	8.3	7.6	7.6	8.9

## Sheet: Notes
	All blood glucose, ketone, lactate, and pH data are provided with all significant digits generated by the analysis equipment
	As stated in the manuscript, baseline (unexposed) blood data sets are shared between figures to reduce animal numbers and increase power
	All relevant data included, no collected datapoints were omitted
